# Supplementary material for: Effects of Near-Infrared Light on Well-Being and Health in Human Subjects with Mild Sleep-Related Complaints: A Double-Blind, Randomized, Placebo-Controlled Study
Source: Biology (Basel). 2022 Dec 29;12(1):60. doi: 10.3390/biology12010060 (PMC9855677; doi:10.3390/biology12010060)
Supplement: Supplementary file 1 [file biology-12-00060-s001.zip]

Archive with 1 entries (1 files):
- biology-2050450-supplementary.pdf
